# Supplementary material for: DSMRI: Domain Shift Analyzer for Multi-Center MRI Datasets
Source: Diagnostics (Basel). 2023 Sep 14;13(18):2947. doi: 10.3390/diagnostics13182947 (PMC10527875; doi:10.3390/diagnostics13182947)
Supplement: Supplementary file 1 [file diagnostics-13-02947-s001.zip]

Archive with 1 entries (1 files):
- diagnostics-2487587-supplementary.pdf
